# Supplementary material for: Tussocks facilitate their neighbours mainly by ameliorating extreme temperatures in tropical high mountains
Source: PLoS One. 2020 Nov 13;15(11):e0242313. doi: 10.1371/journal.pone.0242313 (PMC7665801; doi:10.1371/journal.pone.0242313)
Supplement: S1 Data — (XLSX) [file pone.0242313.s002.xlsx]

## Sheet: Data description
Sheet "Plant survival"
	Column	Description
	Treatment	The 8 treatments described in the main text
	Block	Each of the blocks, containing 2 contiguous plants each
	Plant	An identifier for each plant in a block
	Initial size	Diameter in mm
	Longevity	In days since transplant
	Censoring	Whether the plant died during the experiment (0) or continued alive at the end (1).
Sheet "Plant growth"
	Column	Description
	Treatment	The 8 treatmenst described in the main text
	Block	Each of the blocks, containing 2 contiguous plants each
	Plant	An identifier for each plant in a block
	Time (Interval)	Plants were measured 5 times, meaning there were four transitions. Each is identified with a letter
	Days	Number of days in each transition
	Initial size	Diameter in mm at the start of the transition
	Final size	as above but at the end
Sheet "Min temperature"
	Column	Description
	Day	Of the date of measurement
	Month	Of the date of measurement
	Year	Of the date of measurement
	Treatment	The 8 treatments described in the main text
	Hobo	Identifier of the data logger used
	Values	Temperature in ºC
Sheet "Max temperature"
	Column	Description
	Block	Block of 3 adjacent experimental units
	Treatment	As described in the main text
	Values	Soil surface temperature in ºC

## Sheet: Plant Survival
Treatment	Block	Plant	Initial size	Longevity	Censoring
TUS	1	1	10	218	0
TUS	1	2	16	93	1
TUS	2	1	11	165	1
TUS	2	2	10	201	1
TUS	3	1	9	165	1
TUS	3	2	16.5	201	1
TUS	4	1	13	201	1
TUS	4	2	6	201	1
TUS	5	1	10	201	1
TUS	5	2	21	218	0
TUS	6	1	16.5	20	1
TUS	6	2	10	165	1
TUS	7	1	26	165	1
TUS	7	2	21	201	1
TUS	8	1	10	20	1
TUS	8	2	38	218	0
TUS	9	1	25.5	20	1
TUS	9	2	14	165	1
TUS	10	1	21	93	1
TUS	10	2	25.5	165	1
UV+	1	1	21	201	1
UV+	1	2	13.5	165	1
UV+	2	1	19.5	93	1
UV+	2	2	21	20	1
UV+	3	1	9	20	1
UV+	3	2	7	20	1
UV+	4	1	19.5	201	1
UV+	4	2	28	201	1
UV+	5	1	10.5	93	1
UV+	5	2	6	93	1
UV+	6	1	19.5	93	1
UV+	6	2	28	20	1
UV+	7	1	13.5	93	1
UV+	7	2	18	93	1
UV+	8	1	10	20	1
UV+	8	2	18	93	1
UV+	9	1	4	20	1
UV+	9	2	17	201	1
UV+	10	1	7	93	1
UV+	10	2	22.5	93	1
HYD	1	1	12	93	1
HYD	1	2	12	20	1
HYD	2	1	5	20	1
HYD	2	2	5	20	1
HYD	3	1	21	20	1
HYD	3	2	7	20	1
HYD	4	1	7	20	1
HYD	4	2	16.5	93	1
HYD	5	1	15	93	1
HYD	5	2	40	20	1
HYD	6	1	11	20	1
HYD	6	2	6	20	1
HYD	7	1	10.5	20	1
HYD	7	2	13.5	165	1
HYD	8	1	9	93	1
HYD	8	2	8	20	1
HYD	9	1	9	20	1
HYD	9	2	18	20	1
HYD	10	1	6	20	1
HYD	10	2	8	93	1
EXP	1	1	6	20	1
EXP	1	2	13	20	1
EXP	2	1	9	20	1
EXP	2	2	11	165	1
EXP	3	1	5	20	1
EXP	3	2	12	20	1
EXP	4	1	4	93	1
EXP	4	2	12	93	1
EXP	5	1	16.5	20	1
EXP	5	2	15	20	1
EXP	6	1	12	20	1
EXP	6	2	27	93	1
EXP	7	1	28	201	1
EXP	7	2	5	20	1
EXP	8	1	21	20	1
EXP	8	2	19.5	20	1
EXP	9	1	10	20	1
EXP	9	2	18	93	1
EXP	10	1	18	93	1
EXP	10	2	9	20	1
UV-	1	1	27	165	1
UV-	1	2	12	93	1
UV-	2	1	28.5	201	1
UV-	2	2	10	20	1
UV-	3	1	3	20	1
UV-	3	2	10	93	1
UV-	4	1	19.5	93	1
UV-	4	2	9	93	1
UV-	5	1	15	93	1
UV-	5	2	9	201	1
UV-	6	1	24	201	1
UV-	6	2	16.5	201	1
UV-	7	1	8	93	1
UV-	7	2	42	93	1
UV-	8	1	12	93	1
UV-	8	2	12	201	1
UV-	9	1	12	20	1
UV-	9	2	18	93	1
UV-	10	1	30	165	1
UV-	10	2	22.5	93	1
SOI	1	1	9	93	1
SOI	1	2	10	93	1
SOI	2	1	15	20	1
SOI	2	2	13	93	1
SOI	3	1	10	20	1
SOI	3	2	11	93	1
SOI	4	1	14	20	1
SOI	4	2	10	20	1
SOI	5	1	36	165	1
SOI	5	2	18	93	1
SOI	6	1	9	165	1
SOI	6	2	16	165	1
SOI	7	1	19.5	93	1
SOI	7	2	8	20	1
SOI	8	1	9	20	1
SOI	8	2	6	20	1
SOI	9	1	9	20	1
SOI	9	2	25.5	93	1
SOI	10	1	13.5	165	1
SOI	10	2	5	20	1
MAX	1	1	19.5	165	1
MAX	1	2	19.5	20	1
MAX	2	1	4	20	1
MAX	2	2	18	93	1
MAX	3	1	33	93	1
MAX	3	2	16	93	1
MAX	4	1	16.5	165	1
MAX	4	2	22.5	93	1
MAX	5	1	28	165	1
MAX	5	2	16	93	1
MAX	6	1	12	165	1
MAX	6	2	12	93	1
MAX	7	1	8	93	1
MAX	7	2	15	93	1
MAX	8	1	12	165	1
MAX	8	2	16.5	93	1
MAX	9	1	10	93	1
MAX	9	2	22.5	93	1
MAX	10	1	18	165	1
MAX	10	2	12	93	1
MIN	1	1	15	93	1
MIN	1	2	4	93	1
MIN	2	1	24	165	1
MIN	2	2	12	20	1
MIN	3	1	15	93	1
MIN	3	2	15	165	1
MIN	4	1	21	20	1
MIN	4	2	21	20	1
MIN	5	1	18	20	1
MIN	5	2	34	218	0
MIN	6	1	25.5	201	1
MIN	6	2	11	20	1
MIN	7	1	3	93	1
MIN	7	2	19.5	165	1
MIN	8	1	16.5	93	1
MIN	8	2	10	93	1
MIN	9	1	4	93	1
MIN	9	2	16	201	1
MIN	10	1	12	93	1
MIN	10	2	24	165	1

## Sheet: Plant Growth
Treatment	Block	Plant	Time (Interval)	Days	Initial size	Final size
TUS	2	2	b	106	4	2
TUS	2	2	c	38	4	2
TUS	2	1	a	40	5	3
TUS	2	1	b	106	6	3
TUS	5	1	b	106	6	3.4
TUS	10	1	a	40	8	4
TUS	3	1	a	40	8	4
TUS	3	2	c	38	9	4.7
TUS	3	2	b	106	10	5
TUS	4	2	c	38	10.5	5.2
TUS	5	2	d	34	11	5.4
TUS	6	2	a	40	12	6
TUS	4	2	a	40	12	6
TUS	4	2	b	106	12	6
TUS	6	2	b	106	13.5	6.8
TUS	2	2	a	40	13.5	7
TUS	4	1	a	40	13.5	7
TUS	7	1	b	106	15	7.5
TUS	5	2	b	106	15	7.5
TUS	5	1	c	38	16	7.5
TUS	3	2	a	40	16	8
TUS	8	2	a	40	16	8
TUS	3	1	b	106	16	8
TUS	4	1	b	106	16.5	8.4
TUS	4	1	c	38	18	9
TUS	7	2	c	38	19.5	10.95
TUS	5	2	c	38	21	12.75
TUS	8	2	b	106	22.5	13.5
TUS	1	1	d	34	22.5	14
TUS	7	1	a	40	22.5	15
TUS	9	2	b	106	24	15.9
TUS	10	2	a	40	24	16
TUS	5	1	a	40	25.5	16.5
TUS	8	2	c	38	25.5	17.4
TUS	8	2	d	34	25.5	17.85
TUS	1	2	a	40	26	18
TUS	5	2	a	40	27	18
TUS	7	2	b	106	28	19.4
TUS	7	2	a	40	28	19.5
TUS	9	2	a	40	34	22.5
TUS	10	2	b	106	38	24
TUS	1	1	c	38	51.3	27.45
TUS	1	1	a	40	52.4	32
UV+	7	1	a	40	2	2
UV+	7	2	a	40	2	2
UV+	2	1	a	40	7	4
UV+	8	2	a	40	7	4
UV+	10	1	a	40	7	4
UV+	1	1	a	40	7.1	4
UV+	9	2	c	38	9	4.6
UV+	9	2	b	106	9	4.8
UV+	6	1	a	40	9	5
UV+	9	2	a	40	9.45	5
UV+	1	2	a	40	12	6
UV+	1	2	b	106	16.5	8.1
UV+	5	2	a	40	16.5	9
UV+	1	1	b	106	18	9.45
UV+	10	2	a	40	18.4	10
UV+	4	1	c	38	19.5	10.5
UV+	4	1	a	40	19.5	11
UV+	1	1	c	38	22	13.4
UV+	4	2	b	106	28	19.35
UV+	5	1	a	40	32	21
UV+	4	2	a	40	36	24
HYD	8	1	a	40	2	2
HYD	10	2	a	40	3	2
HYD	4	2	a	40	5	3
HYD	5	1	a	40	5	3
HYD	7	2	b	106	6	3.2
HYD	1	1	a	40	7.5	4
HYD	7	2	a	40	8	4
EXP	4	1	a	40	3	2
EXP	4	2	a	40	3.4	2
EXP	9	2	a	40	4	2
EXP	10	1	a	40	4	2
EXP	10	2	b	106	6	3
EXP	6	2	a	40	12	6
EXP	2	2	b	106	13.5	6.8
EXP	2	2	a	40	16.5	9
EXP	7	1	b	106	21	12.15
EXP	7	1	c	38	21	12.6
EXP	7	1	a	40	22.5	13.5
UV-	1	2	a	40	5.3	3
UV-	4	2	a	40	5.5	3
UV-	5	1	a	40	6	3
UV-	7	1	a	40	6	3
UV-	10	1	a	40	8	4
UV-	6	2	a	40	8	4
UV-	8	2	a	40	8	4
UV-	5	2	c	38	9	4.1
UV-	10	2	a	40	10	5
UV-	10	1	b	106	10	5
UV-	6	2	b	106	11	5.3
UV-	5	2	b	106	11	5.5
UV-	4	1	a	40	12	6
UV-	9	2	a	40	12	6
UV-	2	1	a	40	12	6
UV-	2	1	b	106	13	6.4
UV-	6	2	c	38	13.5	6.4
UV-	8	1	a	40	16.5	9
UV-	3	2	a	40	19.35	10
UV-	7	2	a	40	19.5	12
UV-	1	1	b	106	19.5	12
UV-	2	1	c	38	21	12.2
UV-	6	1	a	40	22.5	13.5
UV-	8	2	c	38	24	15
UV-	1	1	a	40	27	18
UV-	8	2	b	106	27.45	18.4
UV-	5	2	a	40	28.5	19.5
UV-	6	1	c	38	30	19.8
UV-	6	1	b	106	42	27
SOI	1	1	a	40	4	2
SOI	6	1	a	40	4	2
SOI	1	2	a	40	6	3
SOI	7	1	a	40	6	3
SOI	6	2	a	40	8.4	4
SOI	6	2	b	106	9	4.5
SOI	6	1	b	106	12.15	6
SOI	2	2	a	40	14	7
SOI	5	2	a	40	15	7
SOI	9	2	a	40	16	8
SOI	5	1	b	106	16.5	8.1
SOI	3	2	a	40	17	9
SOI	10	1	b	106	18	9.75
SOI	5	1	a	40	19.5	12
SOI	10	1	a	40	19.5	12
MAX	7	2	a	40	4	2
MAX	10	2	a	40	4	2
MAX	2	2	a	40	6	3
MAX	2	2	c	38	6.4	3.9
MAX	3	2	a	40	8.9	4
MAX	7	1	a	40	9	4
MAX	9	1	a	40	9	4
MAX	5	2	a	40	10	5
MAX	6	2	a	40	10	5
MAX	8	2	a	40	10	5
MAX	4	1	a	40	10	5
MAX	9	2	a	40	12	6
MAX	6	1	a	40	12	6
MAX	8	1	a	40	12	6
MAX	10	1	a	40	12	6
MAX	6	1	b	106	15	7.5
MAX	5	1	a	40	16	8
MAX	4	2	a	40	17.4	9
MAX	1	1	a	40	18	9
MAX	10	1	b	106	18	9.4
MAX	1	1	b	106	18	9.75
MAX	5	1	b	106	18	9.8
MAX	8	1	b	106	24	15.15
MAX	3	1	a	40	27	18
MAX	4	1	b	106	42	26.95
MIN	10	1	a	40	4	2
MIN	7	2	a	40	4	2
MIN	2	2	b	106	4	2
MIN	3	2	b	106	4.8	2.5
MIN	7	1	a	40	6	3
MIN	9	1	a	40	6	3
MIN	7	2	b	106	6	3
MIN	8	1	a	40	9	4
MIN	2	1	a	40	9	4
MIN	1	2	a	40	10	5
MIN	6	1	a	40	12	6
MIN	5	1	b	106	12.75	6
MIN	6	1	c	38	13	6.2
MIN	10	2	b	106	13.5	6.4
MIN	9	2	c	38	13.5	6.45
MIN	1	1	a	40	15	7
MIN	2	1	b	106	15	7
MIN	6	1	b	106	15	7.1
MIN	9	2	b	106	16.5	8.9
MIN	3	1	a	40	18	9
MIN	3	2	a	40	18	9
MIN	9	2	a	40	18	9
MIN	8	2	a	40	19.4	10
MIN	5	1	c	38	19.5	11.4
MIN	10	2	a	40	19.5	12
MIN	5	2	a	40	33	22

## Sheet: Min temperature
Day	Month	Year	Treatment	Hobo	Values
12	12	2008	UV-	10	-6.546
13	12	2008	UV-	10	-5.325
14	12	2008	UV-	10	-4.62
15	12	2008	UV-	10	-2.333
16	12	2008	UV-	10	-3.212
17	12	2008	UV-	10	-1.184
18	12	2008	UV-	10	-1.412
19	12	2008	UV-	10	-2.275
20	12	2008	UV-	10	-5.791
21	12	2008	UV-	10	-4.895
22	12	2008	UV-	10	-6.041
23	12	2008	UV-	10	-6.515
24	12	2008	UV-	10	-7.51
25	12	2008	UV-	10	-8.43
12	12	2008	MAX	10	-9.953
13	12	2008	MAX	10	-7.803
14	12	2008	MAX	10	-9.235
15	12	2008	MAX	10	-6.546
16	12	2008	MAX	10	-5.666
17	12	2008	MAX	10	-3.776
18	12	2008	MAX	10	-4.226
19	12	2008	MAX	10	-4.895
20	12	2008	MAX	10	-8.596
21	12	2008	MAX	10	-9.988
22	12	2008	MAX	10	-8.297
23	12	2008	MAX	10	-11.469
24	12	2008	MAX	10	-10.161
25	12	2008	MAX	10	-11.182
12	12	2008	UV-	11	-8.63
13	12	2008	UV-	11	-6.706
14	12	2008	UV-	11	-6.357
15	12	2008	UV-	11	-4.56
16	12	2008	UV-	11	-4.287
17	12	2008	UV-	11	-2.566
18	12	2008	UV-	11	-2.712
19	12	2008	UV-	11	-3.508
20	12	2008	UV-	11	-7.968
21	12	2008	UV-	11	-6.515
22	12	2008	UV-	11	-6.898
23	12	2008	UV-	11	-8.63
24	12	2008	UV-	11	-8.797
25	12	2008	UV-	11	-9.919
12	12	2008	MAX	11	-9.134
13	12	2008	MAX	11	-7.804
14	12	2008	MAX	11	-8.463
15	12	2008	MAX	11	-6.642
16	12	2008	MAX	11	-6.515
17	12	2008	MAX	11	-5.948
18	12	2008	MAX	11	-6.136
19	12	2008	MAX	11	-6.42
20	12	2008	MAX	11	-8.264
21	12	2008	MAX	11	-11.505
22	12	2008	MAX	11	-9.61
23	12	2008	MAX	11	-10.934
24	12	2008	MAX	11	-9.885
25	12	2008	MAX	11	-10.511
12	12	2008	TUS	14	-4.56
13	12	2008	TUS	14	-3.065
14	12	2008	TUS	14	-1.958
15	12	2008	TUS	14	0.273
16	12	2008	TUS	14	-0.06
17	12	2008	TUS	14	0.77
18	12	2008	TUS	14	1.153
19	12	2008	TUS	14	0.605
20	12	2008	TUS	14	-3.242
21	12	2008	TUS	14	-3.065
22	12	2008	TUS	14	-3.926
23	12	2008	TUS	14	-5.049
24	12	2008	TUS	14	-6.262
25	12	2008	TUS	14	-7.026
12	12	2008	UV-	15	-8.331
13	12	2008	UV-	15	-6.262
14	12	2008	UV-	15	-6.325
15	12	2008	UV-	15	-4.257
16	12	2008	UV-	15	-3.538
17	12	2008	UV-	15	-1.727
18	12	2008	UV-	15	-2.218
19	12	2008	UV-	15	-2.742
20	12	2008	UV-	15	-8.132
21	12	2008	UV-	15	-6.357
22	12	2008	UV-	15	-5.885
23	12	2008	UV-	15	-8.397
24	12	2008	UV-	15	-8.663
25	12	2008	UV-	15	-9.679
12	12	2008	MIN	15	-7.51
13	12	2008	MIN	15	-4.987
14	12	2008	MIN	15	-6.136
15	12	2008	MIN	15	-2.334
16	12	2008	MIN	15	-2.859
17	12	2008	MIN	15	-0.255
18	12	2008	MIN	15	-0.902
19	12	2008	MIN	15	-2.218
20	12	2008	MIN	15	-6.073
21	12	2008	MIN	15	-5.729
22	12	2008	MIN	15	-4.865
23	12	2008	MIN	15	-8
24	12	2008	MIN	15	-7.673
25	12	2008	MIN	15	-8.264
12	12	2008	UV-	13	-6.866
13	12	2008	UV-	13	-5.388
14	12	2008	UV-	13	-6.105
15	12	2008	UV-	13	-2.859
16	12	2008	UV-	13	-3.094
17	12	2008	UV-	13	-1.584
18	12	2008	UV-	13	-2.015
19	12	2008	UV-	13	-2.596
20	12	2008	UV-	13	-6.706
21	12	2008	UV-	13	-4.651
22	12	2008	UV-	13	-5.636
23	12	2008	UV-	13	-6.674
24	12	2008	UV-	13	-7.51
25	12	2008	UV-	13	-8.563
12	12	2008	MIN	13	-7.445
13	12	2008	MIN	13	-5.018
14	12	2008	MIN	13	-6.452
15	12	2008	MIN	13	-3.242
16	12	2008	MIN	13	-2.566
17	12	2008	MIN	13	0.246
18	12	2008	MIN	13	-0.789
19	12	2008	MIN	13	-1.157
20	12	2008	MIN	13	-7.187
21	12	2008	MIN	13	-4.773
22	12	2008	MIN	13	-4.469
23	12	2008	MIN	13	-6.706
24	12	2008	MIN	13	-7.413
25	12	2008	MIN	13	-8.999
12	12	2008	TUS	12	-6.231
13	12	2008	TUS	12	-5.049
14	12	2008	TUS	12	-3.568
15	12	2008	TUS	12	-1.242
16	12	2008	TUS	12	-1.699
17	12	2008	TUS	12	-0.004
18	12	2008	TUS	12	0.356
19	12	2008	TUS	12	-0.283
20	12	2008	TUS	12	-4.499
21	12	2008	TUS	12	-4.59
22	12	2008	TUS	12	-4.469
23	12	2008	TUS	12	-6.452
24	12	2008	TUS	12	-6.802
25	12	2008	TUS	12	-7.673
12	12	2008	EXP	2	-11.541
13	12	2008	EXP	2	-5.11
14	12	2008	EXP	2	-9.337
15	12	2008	EXP	2	-5.636
16	12	2008	EXP	2	-7.122
17	12	2008	EXP	2	-5.079
18	12	2008	EXP	2	-6.77
19	12	2008	EXP	2	-7.445
20	12	2008	EXP	2	-10.406
21	12	2008	EXP	2	-9.168
22	12	2008	EXP	2	-9.954
23	12	2008	EXP	2	-12.751
24	12	2008	EXP	2	-9.679
25	12	2008	EXP	2	-12.013
28	4	2009	TUS	14	-0.088
29	4	2009	TUS	14	-1.071
30	4	2009	TUS	14	-1.871
28	4	2009	UV-	15	-2.305
29	4	2009	UV-	15	-4.378
30	4	2009	UV-	15	-5.418
28	4	2009	MIN	15	-2.712
29	4	2009	MIN	15	-5.449
30	4	2009	MIN	15	-6.834
28	4	2009	UV-	13	-1.871
29	4	2009	UV-	13	-3.39
30	4	2009	UV-	13	-3.866
28	4	2009	MIN	13	-3.598
29	4	2009	MIN	13	-6.515
30	4	2009	MIN	13	-8.198
28	4	2009	EXP	2	-3.212
29	4	2009	EXP	2	-4.712
30	4	2009	EXP	2	-8.331
1	5	2009	TUS	14	-1.986
2	5	2009	TUS	14	-0.845
3	5	2009	TUS	14	-0.004
4	5	2009	TUS	14	0.989
5	5	2009	TUS	14	-0.116
6	5	2009	TUS	14	0.825
7	5	2009	TUS	14	0.77
8	5	2009	TUS	14	-1.071
9	5	2009	TUS	14	0.329
10	5	2009	TUS	14	0.632
11	5	2009	TUS	14	1.48
1	5	2009	UV-	15	-6.199
2	5	2009	UV-	15	-4.895
3	5	2009	UV-	15	-2.479
4	5	2009	UV-	15	-0.704
5	5	2009	UV-	15	-2.566
6	5	2009	UV-	15	-1.157
7	5	2009	UV-	15	-1.929
8	5	2009	UV-	15	-3.242
9	5	2009	UV-	15	-1.47
10	5	2009	UV-	15	-0.676
11	5	2009	UV-	15	0.495
1	5	2009	MIN	15	-8.231
2	5	2009	MIN	15	-5.511
3	5	2009	MIN	15	-2.102
4	5	2009	MIN	15	-0.339
5	5	2009	MIN	15	-2.044
6	5	2009	MIN	15	-0.789
7	5	2009	MIN	15	-1.641
8	5	2009	MIN	15	-2.8
9	5	2009	MIN	15	-1.958
10	5	2009	MIN	15	-0.395
11	5	2009	MIN	15	0.852
1	5	2009	UV-	13	-4.834
2	5	2009	UV-	13	-3.866
3	5	2009	UV-	13	-1.356
4	5	2009	UV-	13	-0.395
5	5	2009	UV-	13	-1.814
6	5	2009	UV-	13	-0.367
7	5	2009	UV-	13	-1.071
8	5	2009	UV-	13	-1.958
9	5	2009	UV-	13	-0.902
10	5	2009	UV-	13	-0.06
11	5	2009	UV-	13	0.605
1	5	2009	MIN	13	-8.53
2	5	2009	MIN	13	-6.898
3	5	2009	MIN	13	-2.654
4	5	2009	MIN	13	-0.873
5	5	2009	MIN	13	-2.771
6	5	2009	MIN	13	-1.47
7	5	2009	MIN	13	-2.683
8	5	2009	MIN	13	-3.986
9	5	2009	MIN	13	-3.271
10	5	2009	MIN	13	-1.043
11	5	2009	MIN	13	0.605
1	5	2009	EXP	2	-7.673
2	5	2009	EXP	2	-5.605
3	5	2009	EXP	2	-4.076
4	5	2009	EXP	2	-3.035
5	5	2009	EXP	2	-3.717
6	5	2009	EXP	2	-2.566
7	5	2009	EXP	2	-2.771
8	5	2009	EXP	2	-1.584
9	5	2009	EXP	2	-0.76
10	5	2009	EXP	2	0.384
11	5	2009	EXP	2	1.697

## Sheet: Max temperature
Block	Treatment	Values
1	MAX	34.4
1	TUS	28.2
1	EXP	68.6
2	MAX	35.4
2	TUS	27.6
2	EXP	72.2
3	MAX	32.4
3	TUS	21.8
3	EXP	64.6
4	MAX	33.2
4	TUS	21.4
4	EXP	72
5	MAX	34.6
5	TUS	24.4
5	EXP	62.8
6	MAX	35.8
6	TUS	17.6
6	EXP	70.4
7	MAX	36.8
7	TUS	26.4
7	EXP	64.8
8	MAX	39.6
8	TUS	18
8	EXP	76.4
9	MAX	36.8
9	TUS	30.8
9	EXP	64.2
10	MAX	34
10	TUS	20.6
10	EXP	67.8
11	MAX	34
11	TUS	27.6
11	EXP	67.6
12	MAX	35.4
12	TUS	24.4
12	EXP	68
13	MAX	33.6
13	TUS	28.4
13	EXP	70.8
14	MAX	41.6
14	TUS	33
14	EXP	74.6
15	MAX	35.2
15	TUS	29.2
15	EXP	70.4
